# Supplementary material for: IL-33/ST2 Axis Plays a Protective Effect in Streptococcus pyogenes Infection through Strengthening of the Innate Immunity
Source: Int J Mol Sci. 2021 Sep 29;22(19):10566. doi: 10.3390/ijms221910566 (PMC8509005; doi:10.3390/ijms221910566)
Supplement: Supplementary file 1 [file ijms-22-10566-s001.zip]

Archive with 1 entries (1 files):
- ijms-1398785-S1.pdf
